# Supplementary material for: Tumor Mutational Burden as a Prognostic Biomarker in Follicular Lymphoma
Source: Cancers (Basel). 2026 Feb 25;18(5):737. doi: 10.3390/cancers18050737 (PMC12985221; doi:10.3390/cancers18050737)
Supplement: Supplementary file 1 [file cancers-18-00737-s001.zip]

Archive with 1 entries (1 files):
- cancers-4146371-supplementary.pdf
